# Supplementary material for: Simultaneous CRISPR/Cas9‐mediated editing of cassava eIF4E isoforms nCBP‐1 and nCBP‐2 reduces cassava brown streak disease symptom severity and incidence
Source: Plant Biotechnol J. 2018 Oct 5;17(2):421–34. doi: 10.1111/pbi.12987 (PMC6335076; doi:10.1111/pbi.12987)
Supplement: Supplementary file 13 — Table S2 Potential off‐targets for gRNA1 and gRNA2. [file PBI-17-421-s009.xlsx]

## Sheet: Table S2
Table S2. Targets and top 5 potential off-targets for gRNA1 and gRNA2
Target	Designation	# Location	Gene	Site	Mm.All	Region	Shared between gRNA1 and 2
gRNA1*	A	Chromosome09:25948551..25948573 (+ strand)	Manes.09G140300	GAGGAAGCGAGAACCTTGAGAGG	0	CDS	y
gRNA1	B	Chromosome08:31042731..31042753 (- strand)	Manes.08G145200	GcGaAAGaGAGAACCTTGAGAGG	3	CDS	y
gRNA1	C	Chromosome04:22897314..22897335 (- strand)	Manes.04G091800	GAGGAAtgGAGAAttTTGAGAGG	4	intron	n
gRNA1	D	Chromosome07:9421942..9421964 (- strand)	n/a	GAGaAAGaGAGAAggTTGAGTGG	4	intergenic	y
gRNA1	E	Chromosome08:2535100..2535122 (- strand)	Manes.08G028200	cAGGAAGgGtGAACCTgGAGGGG	4	intron	n
gRNA1	F	Chromosome08:32664622..32664644 (+ strand)	Manes.08G165900	GAaaAAGaaAGAACCTTGAGAGG	4	CDS	y
gRNA1	G	Chromosome13:12364614..12364636 (+ strand)	n/a	atGaAAGaGAGAACCTTGAGAGG	4	intron	y
gRNA1	H	Chromosome01:15830756..15830778 (- strand)	n/a	GAGagAGaGAaAACCTTtAGCGG	5	intergenic	y
gRNA2*	B	Chromosome08:31042731..31042753 (- strand)	Manes.08G145200	GCGAAAGAGAGAACCTTGAGAGG	0	CDS	y
gRNA2	G	Chromosome13:12364614..12364636 (+ strand)	n/a	atGAAAGAGAGAACCTTGAGAGG	2	intron	y
gRNA2	D	Chromosome07:9421942..9421964 (- strand)	n/a	GaGAAAGAGAGAAggTTGAGTGG	3	intergenic	y
gRNA2	F	Chromosome08:32664622..32664644 (+ strand)	Manes.08G165900	GaaAAAGAaAGAACCTTGAGAGG	3	CDS	y
gRNA2	A	Chromosome09:25948551..25948573 (+ strand)	Manes.09G140300	GaGgAAGcGAGAACCTTGAGAGG	3	CDS	y
gRNA2	H	Chromosome01:15830756..15830778 (- strand)	n/a	GaGAgAGAGAaAACCTTtAGCGG	4	intergenic	y
*intended targets in bold
n/a indicates no annotated gene within the cassava v6 genome. RNA sequencing data available through phytozome indicate a potential unannotated gene for off target "G"
