# Supplementary material for: Simultaneous CRISPR/Cas9‐mediated editing of cassava eIF4E isoforms nCBP‐1 and nCBP‐2 reduces cassava brown streak disease symptom severity and incidence
Source: Plant Biotechnol J. 2018 Oct 5;17(2):421–34. doi: 10.1111/pbi.12987 (PMC6335076; doi:10.1111/pbi.12987)
Supplement: Supplementary file 14 — Table S3 Analysis of gRNA1 and gRNA2 off‐targets. [file PBI-17-421-s010.xlsx]

## Sheet: Sheet1
Table S3. Off-target effects of mutagenesis by CRISPR/Cas9 driven by gRNA1 and gRNA2
	Designation	A	B	C	D	E	F	G	H
	gRNA1	GAGGAAGCGAGAACCTTGAGAGG	GAGGAAGCGAGAACCTTGAGAGG	GAGGAAGCGAGAACCTTGAGAGG	GAGGAAGCGAGAACCTTGAGAGG	GAGGAAGCGAGAACCTTGAGAGG	GAGGAAGCGAGAACCTTGAGAGG	GAGGAAGCGAGAACCTTGAGAGG	GAGGAAGCGAGAACCTTGAGAGG
	gRNA1 OT	(intended target)	GcGaAAGaGAGAACCTTGAGAGG	GAGGAAtgGAGAAttTTGAGAGG GAGGAAtgGAGAAttTTGAGAGa	GAGaAAGaGAGAAggTTGAGTGG	cAGGAAGgGtGAACCTgGAGGGG	GAaaAAGaaAGAACCTTGAGAGG	atGaAAGCGAGAACCTTGAGAGG atGaAAGaGAGAACCTTGAGAGG	GAGagAGaGAaAACCTTtAGCGG
	gRNA2	GCGAAAGAGAGAACCTTGAGAGG	GCGAAAGAGAGAACCTTGAGAGG	GCGAAAGAGAGAACCTTGAGAGG	GCGAAAGAGAGAACCTTGAGAGG	GCGAAAGAGAGAACCTTGAGAGG	GCGAAAGAGAGAACCTTGAGAGG	GCGAAAGAGAGAACCTTGAGAGG	GCGAAAGAGAGAACCTTGAGAGG
	gRNA2 OT	GaGgAAGcGAGAACCTTGAGAGG	(intended target)	-	GaGAAAGAGAGAAggTTGAGTGG	-	GaaAAAGAaAGAACCTTGAGAGG	atGAAAGcGAGAACCTTGAGAGG atGAAAGAGAGAACCTTGAGAGG	GaGAgAGAGAaAACCTTtAGCGG
cassava lines	wt	wt	wt	wt	N/A	wt	wt	wt	wt
	nCBP-1	3-bp deletion	wt	wt	N/A	wt	wt	wt	wt
	nCBP-2	wt	1-bp deletion	wt	N/A	wt	wt	wt / 3 bp deletion	wt
	nCBP-1/2 2	1-bp insertion	11-bp deletion	wt	N/A	wt	wt	wt / 11 bp deletion	wt
	nCBP-1/2 8	3-bp deletion / 1-bp deletion	1-bp deletion	wt	N/A	wt	wt	wt / 1 bp deletion	wt
*mismatches between gRNA and gRNA off-target (OT) in lower case
**two sequences within a single cell indicate heterozygousity
