# Supplementary material for: Simultaneous CRISPR/Cas9‐mediated editing of cassava eIF4E isoforms nCBP‐1 and nCBP‐2 reduces cassava brown streak disease symptom severity and incidence
Source: Plant Biotechnol J. 2018 Oct 5;17(2):421–34. doi: 10.1111/pbi.12987 (PMC6335076; doi:10.1111/pbi.12987)
Supplement: Supplementary file 16 — Table S5 Primers used in this study. [file PBI-17-421-s012.xlsx]

## Sheet: Sheet1
Table S5. Primers used in this study
Primer name	Sequence	Notes
CBSV HAM1-LIKE qPCR FW	GCTGAGATGATGGCTGAGGAGAA	CBSV Naliendele qPCR primer
CBSV HAM1-LIKE qPCR RV	CGCCCTTTGCAAAGCTGAAATAAC	CBSV Naliendele qPCR primer
PP2A4 qPCR FW	AGGCTCACACTTTCATCCAGTTTGAG	Cassava PP2A4 (Manes.09G039900) qPCR primer
PP2A4 qPCR RV	ACCTGAGCGTAAAGCAGGGAAG	Cassava PP2A4 (Manes.09G039900) qPCR primer
GTPb qPCR FW	CCTCAAAGGCTGAGCCACAGA	Cassava GTPb (Manes.09G086600) qPCR primer
GTPb qPCR RV	GGGAGAAACAATACAGGCACCAATCAC	Cassava GTPb (Manes.09G086600) qPCR primer
Me-nCBP1 pENTR/D-TOPO FW	CACCATGGAGATCACAGAGGAGGAAACAG	For cloning Manes.09G140300 into pENTR/D-TOPO
Me-nCBP1 RV	TTAACCTCTCAACCAAGTGTTTCTATATG	For cloning Manes.09G140300 into pENTR/D-TOPO
Me-nCBP2 pENTR/D-TOPO FW	CACCATGGAGATCACTGAGAAGAAGGATACAG	For cloning Manes.08G145200 into pENTR/D-TOPO
Me-nCBP2 RV	TTATCCTCTCAACCATGTGTTTCTATATG	For cloning Manes.08G145200 into pENTR/D-TOPO
Me-eIF(iso)4E-1 pENTR/D-TOPO FW	CACCATGGCAACCGAAACAGCAACAG	For cloning Manes.03G160000 into pENTR/D-TOPO
Me-eIF(iso)4E-1 RV	TCATACATTGTATCGGCCTTTGACAG	For cloning Manes.03G160000 into pENTR/D-TOPO
Me-eIF(iso)4E-2 pENTR/D-TOPO FW	CACCATGGCAAGCGAAACCGCAATAG	For cloning Manes.15G044900 into pENTR/D-TOPO
Me-eIF(iso)4E-2 RV	TCATACATTATATCGGCCTTTGGCAGATC	For cloning Manes.15G044900 into pENTR/D-TOPO
Me-eIF4E pENTR/D-TOPO FW	CACCATGGCGGCGGAAGAGCCATT	For cloning Manes.17G063100 into pENTR/D-TOPO
Me-eIF4E RV	TCATATTGTGTAGCGATTCTTGGCACC	For cloning Manes.17G063100 into pENTR/D-TOPO
pEG202 fwd	AGGGCTGGCGGTTGGGGTTATTCGC	Y2H BD-vector forward
pEG202 rev	GAGTCACTTTAAAATTTGTATACAC	Y2H BD-vector reverse
pJG4-5 fwd	GATGCCTCCTACCCTTATGATGTGCC	Y2H AD-vector forward
pJG4-5 rev	GGAGACTTGACCAAACCTCTGGCG	Y2H AD-vector reverse
pCAMBIA2300 MCS F primer 2	CGCAATTAATGTGAGTTAGC
G - pEG202 A.t. eIF(iso)4E F	GGTGGAATTCCCGGGAATGGCGACCGATGATGTG	Y2H positive control prey
G - pEG202 A.t. eIF(iso)4E R	GGCTGCAGGTCGACGTCAGACAGTGAACCGGCT	Y2H positive control prey
G - pEG202 013868 F	GGTGGAATTCCCGGGAATGGCGGCGGAAGAGCCA	eIF4E Y2H forward
G - pEG202 013868 R	GGCTGCAGGTCGACGTCATATTGTGTAGCGATTCTTGGCACC	eIF4E Y2H reverse
G - pEG202 016601 F	GGTGGAATTCCCGGGAATGGCAACCGAAACAGCA	eIF(iso)4E-1 Y2H forward
G - pEG202 016601 R	GGCTGCAGGTCGACGTTATACATTGTATCGGCCTTTGAC	eIF(iso)4E-1 Y2H reverse
G - pEG202 016620 F	GGTGGAATTCCCGGGAATGGCAAGCGAAACCGCA	eIF(iso)4E-2 Y2H forward
G - pEG202 016620 R	GGCTGCAGGTCGACGTTATACATTATATCGGCCTTTGGCAG	eIF(iso)4E-2 Y2H reverse
G - pEG202 015501 F	GGTGGAATTCCCGGGAATGGAGATCACTGAGAAGAAG	nCBP-2 Y2H forward
G - pEG202 015501 R	GGCTGCAGGTCGACGTTATCCTCTCAACCATGTG	nCBP-2 Y2H reverse
G - pEG202 013732 F	GGTGGAATTCCCGGGAATGGAGATCACAGAGGAG	nCBP-1 Y2H forward
G - pEG202 013732 R	GGCTGCAGGTCGACGTTAACCTCTCAACCAAGTG	nCBP-1 Y2H reverse
G - pJG4-5 CBSV VPg F	GATTATGCCTCTCCCGAAGCCAAGCATAAATATAACAGAG	Y2H bait
G - pJG4-5 CBSV VPg R	TTCTCGAGTCGGCCGCTATTGCATTTCAACGGTTTG	Y2H bait
G - pJG4-5 UCBSV VPg F	GATTATGCCTCTCCCGAAGCTAAACACAAGTACAACAG	Y2H bait
G - pJG4-5 UCBV VPg R	TTCTCGAGTCGGCCGCTATTGAACTTCTACTTCATCTTC	Y2H bait
G - pJG4-5 TuMV VPg F	GATTATGCCTCTCCCGAAGCGAAAGGTAAGAGGCAAAG	Y2H positive control bait
G - pJG4-5 TuMV VPg R	TTCTCGAGTCGGCCGCTACTCGTGGTCCACTGG	Y2H positive control bait
G_pCR-3 add second target F	GTCGGTGCTTTTTTGGCCGCAAGCTTTCGTTGAACAACGGAAAC	gRNA entry cloning
G_pCR-3 add last target R	TACAAAAAAGCAGGCTCCGCCCGCGGCCAAAAAAGCAC	gRNA entry cloning
015501 pos148 F oligo	TGATTGCGAAAGAGAGAACCTTGAGG	nCBP-2 148 BP gRNA forward
015501 pos148 R oligo	AAAACCTCAAGGTTCTCTCTTTCGCA	nCBP-2 148 BP gRNA forward
015501 pos2763 F oligo	TGATTGATTATGGTGATAACATATGG	nCBP-2 2763 BP gRNA forward
015501 pos2763 R oligo	AAAACCATATGTTATCACCATAATCA	nCBP-2 2763 BP gRNA reverse
013732 pos133 F oligo	TGATTGAGGAAGCGAGAACCTTGAGG	nCBP-1 133 BP gRNA forward
013732 pos133 R oligo	AAAACCTCAAGGTTCTCGCTTCCTCA	nCBP-1 133 BP gRNA forward
013732 pos2677 F oligo	TGATTGCCAATAACAACAGACCTGAG	nCBP-1 2677 BP gRNA forward
013732 pos2677 R oligo	AAAACTCAGGTCTGTTGTTATTGGCA	nCBP-1 2677 BP gRNA reverse
G 013732 pos133 TR F	TTCGTACGACCCTCCTGTCATCCTCTCTGGTTTC	nCBP-1 133 target region forward
G 013732 pos133 TR R	CATAAAATAATCATTTTATTCTTATGAATCACGATATAATTTGGC	nCBP-1 133 target region reverse
G 013732 pos2677 TR F	TTCGTACGACCCTCCTATGTGGTCCTCTTTTGTTC	nCBP-1 2677 target region forward
G 013732 pos2677 TR R	CATAAAATAATCATTTTATTCTTCATAATCCAGGATATTTTAACC	nCBP-1 2677 target region reverse
G 015501 pos148 TR F	TTCGTACGACCCTCCTCGGCTCTTTCATCGTCTTC	nCBP-2 148 target region forward
G 015501 pos148 TR R	CATAAAATAATCATTTTATTCATATGGTTTCAAAAAAATAACAACTTCTTAG	nCBP-2 148 target region reverse
G 015501 pos2763 TR F	TTCGTACGACCCTCCGGTAGGTACTGTTTACAGTTTTGAC	nCBP-2 2763 target region forward
G 015501 pos2763 TR R	CATAAAATAATCATTTTATTCACGCATCATGGGGCTTGT	nCBP-2 2763 target region reverse
OT-C-F	AAT TAT TCG TAC GAC CCT CCG TTT GGA GCT TCA AAT ACA G	off-target C forward
OT-C-R	CAT AAA ATA ATC ATT TTA TTC ATA CAT CTT CAT CAG AAG C	off-target C reverse
OT-D-F	AAT TAT TCG TAC GAC CCT CCG AAG CAA TTC GTC AAG CAA G	off-target D forward
OT-D-R	CAT AAA ATA ATC ATT TTA TTC TCA GAT GTA GAA TAT TCA AGG ATT AAT TC	off-target D reverse
OT-E-F	AAT TAT TCG TAC GAC CCT CCT GGT TCA TCC ACT TAG CAT G	off-target E forward
OT-E-R	CAT AAA ATA ATC ATT TTA TTC CAT AAT TCC AAC CAA CTT AAC TAT AC	off-target E reverse
OT-F-F	AAT TAT TCG TAC GAC CCT CCA TCG GAG GAG CAA TCG CC	off-target F forward
OT-F-R	CAT AAA ATA ATC ATT TTA TTC AGC AGG GCC GCA ATG CTT	off-target F reverse
OT-G-F	AAT TAT TCG TAC GAC CCT CCG AAC ACT AAT GAA TGG GAA G	off-target G forward
OT-G-R	CAT AAA ATA ATC ATT TTA TTC TGG AGA GGA GGA AAG AAG	off-target G reverse
OT-H-F	AAT TAT TCG TAC GAC CCT CCA GGT GGT CAT GAG TAT TTG	off-target H forward
OT-H-R	CAT AAA ATA ATC ATT TTA TTC TAC ATG ACC TCC CAA ATG	off-target H reverse
